# Supplementary material for: Reusable Glucose-Based Crown Ethers Anchored to PVC
Source: Molecules. 2023 Dec 2;28(23):7905. doi: 10.3390/molecules28237905 (PMC10707916; doi:10.3390/molecules28237905)
Supplement: Supplementary file 1 [file molecules-28-07905-s001.zip]

Archive with 1 entries (1 files):
- molecules-2741946-supplementary.pdf
